# Supplementary material for: CD19+CD24hiCD38hi regulatory B cells deficiency revealed severity and poor prognosis in patients with sepsis
Source: BMC Immunol. 2022 Nov 10;23:54. doi: 10.1186/s12865-022-00528-x (PMC9648441; doi:10.1186/s12865-022-00528-x)
Supplement: Supplementary file 4 — Additional file 4. All original data generated or analyzed in the study. [file 12865_2022_528_MOESM4_ESM.xls]

## Sheet: Sepsis+shock
Name	Infection sites	Etiology	Etiology	Gender(1=male, 2=female)	Age	Order（day 1）	Classification(3=sepsis,4=shock)	classification(3=sepsis+shock)	Progsis(0=dead,1=alive)	Vasoactive agents use	Days from diagnosis sepsis to death	Days from diagnosis shock to death	WBC ( /μL)	Lym	Mo	Neu	Hb	Platelets ( /μL)	Bilirubin (μmol/L)	Creatinine (μmol/L)	Oxygen index	APTT	INR	D - dimer	BNP	PCT (ng/mL)	CRP (mg/L)	Lactate (mmol/L)	SOFA	APACHEII	CD45	PBMC %CD45(WBC)	B %PBMC	PBMC	B	Th1 %	Treg %	Bregs %B	Breg ( /μL)	Bregs %B survival curve mean 2.204，1= high，0=low group	Bregs ROC with 2.204% boundary	Bregs survival curve with mean 1.444	days from diagnosis sepsis to death	Plasma IL-10（pg/ml）	T cell IL-10 %(Med)	T cell IL-10 %(PIB)	IL-10 Breg % Med	IL-10 Breg %(PIB)	filter_$
DF-SEP590	Lung	Fungal	Candida albicans	1	84	1	4	3	0	1	#NULL!	10	14.3	0.9	0.4	13	90	151	23.4	92	50	59.2	1.52	1.02	12000	15.69	0	3.98	14	33	14300	2.4	4.2	343.2	14.4	18.9	0.6	0.1	0.02	0	1	0	10	2.11	0.0708	0.15	2.9339	5.1	1
DF-SEP047	Biliary tract	Bacterial	Escherichia coli in blood	2	70	1	4	3	0	1	#NULL!	13	17.94	0.43	0.9	16.63	107	120	5	101	68	43.2	1.3	2.68	1678	60.96	236.15	2.8	11	23	17940	1.49	3.93	267.3	10.5	13	1.3	0.2	0.02	0	1	0	13	30.58	0.0184	0.286	0.7339	4.03	1
DF-SEP627	Lung	Viral	influenza A virus	1	86	1	4	3	0	1	#NULL!	1	4.38	0.7	0.7	3	68	233	17	46	300	40	1.75	4	0	34.62	45.62	5.6	8	25	4380	13	1.1	1007.4	10.9	21.6	0.6	0.04	0.03	0	1	0	1	1.83	0.0907	1.74	0.2319	1.69	1
DF-SEP563	Urinary tract	Fungal		2	85	1	3	3	0	0	12	#NULL!	12.16	0.43	0.1	11.65	124	196	17	108	320	32.1	1.2	2	600	0.96	16	3.3	3	17	12160	8.89	3.76	1081	40.6	15.6	1.5	0.3	0.1	0	1	0	12	3.4	0.182	0.31	0.1309	1.39	1
DF-SEP582	Skin/ soft tissue	Bacterial	Acinetobacter baumann complex	2	75	1	4	3	0	1	#NULL!	8	14.84	1.11	0.2	13.53	97	57	15	81	150	36.7	1.34	3.24	0	2.7	115.7	4.7	15	23	14840	6.2	4.8	920.1	44.2	20.3	0.6	0.3	0.1	0	1	0	8	5.33	0.0265	0.853	0.1249	2.75	1
DF-SEP060	Lung	Bacterial	Acinetobacter baumannii	1	72	1	3	3	1	0	#NULL!	#NULL!	35.27	0.74	0.9	33.58	117	315	6.1	98	348	34.8	1.19	4.32	532.3	2.14	268.23	2.3	5	18	35270	5.19	0.24	1830.5	4.4	23	1.9	2.7	0.1	1	0	0		5.06	0.0933	0.401	0.0379	1.82	1
DF-SEP014	Biliary tract	Bacterial		1	72	1	4	3	0	1	#NULL!	3	25.7	1.9	0.9	22.9	126	174	56	120	300	45.6	1.45	5.8	1230	0.22	74	2.6	6	17	25700	5.31	0.88	1364.7	12	10	1.3	1.2	0.14	0	1	0	3	489.32	0.328	0.202	0.5801	1.73	1
DF-SEP650	Digestive tract	Bacterial		2	84	1	4	3	0	1	#NULL!	26	16.16	0.89	0.52	14.74	151	206	43.7	97	283	31.8	1.62	11.34	3277	21.32	328.94	2.2	7	14	16160	6	16	969.6	155.1	18.4	0.6	0.2	0.16	0	1	0	26	74.67	0.0742	0.2	0.0651	3.34	1
DF-SEP587	Lung	Viral		1	90	1	4	3	0	1	#NULL!	6	21.07	0.59	0.4	20	107	54	13	200	350	31.2	1.15	4.16	0	7.13	113.02	2.8	12	16	21070	3.4	15	716.4	107.5	21.5	0.7	0.2	0.2	0	1	0	6	16.08	0.0386	0.46	0.2321	0.534	1
DF-SEP521	Lung	Viral		1	85	1	4	3	0	1	#NULL!	17	20.72	0.89	0.6	19.19	110	208	8.6	55	300	48.6	1.54	0.87	1199	2.92	43.77	1.4	5	18	20720	5.95	3.16	1232.8	39	31	1.3	0.6	0.2	0	1	0	17	0.48	0.289	0.431	0.2501	1.01	1
DF-SEP635	Urinary tract	Bacterial	Escherichia coli	1	87	1	4	3	0	1	#NULL!	2	0.72	0.16	0.01	0.53	64	9	10	189	260	29.7	1.23	1.87	1359	0.947	108.63	2.4	11	26	720	16	8.8	187.2	16.5	29.8	1.1	1	0.2	0	1	0	2	6.91	0.245	0.9	1.0461	4.06	1
DF-SEP548	Digestive tract	Bacterial		1	84	1	3	3	0	0	5	#NULL!	8.76	1.17	0.1	7.25	86	15	12.9	65	300	40	1.21	1.72	1939	3.51	51.94	0.9	2	16	8760	8.3	7.83	727.1	56.9	21.3	2	0.5	0.3	0	1	0	5	3.12	0.0055	0.085	1.3961	5.02	1
DF-SEP066	Lung	Bacterial	Klebsiella pneumoniae	1	71	1	4	3	0	1	#NULL!	4	17.95	0.29	0.5	17.14	139	80	14.7	243	260	91.7	1.56	1.03	1501	67.67	21.77	2	14	20	17950	1.04	10.89	186.7	20.3	17	0.5	1.3	0.3	0	1	0	4	3.43	0.333	0.56	0.574	4.68	1
DF-SEP522	Lung	Viral		1	80	1	3	3	0	0	1	#NULL!	19.83	0.4	0.1	19.31	152	76	22	59	150	55.2	1.23	3.93	2780	13.05	102.84	2.3	6	15	19830	1.27	6.9	251.8	17.4	35	1.8	1.5	0.3	0	1	0	1	71.94	0.0792	0.206	0.059	0.8	1
DF-SEP502	Lung	Bacterial		1	67	1	4	3	0	1	#NULL!	9	4.98	0.4	0.12	4.5	137	70	65	122	355	66	2.53	54.62	1869	0.239	33.09	1.7	12	11	4980	2.45	5.11	122	6.2	16	1.1	4.9	0.3	1	1	0	9	51.58	0.0436	0.355	0.226	1.18	1
DF-SEP528	Lung	Bacterial	acinetobacter baumannii	1	82	1	3	3	0	0	7	#NULL!	8.5	0.54	0.1	7.73	76	51	21	100	140	32.3	1.26	4.01	534	10.38	130	1.7	6	13	8500	3.15	4.52	267.8	12.1	21	0.8	2.6	0.31	1	1	0	7	14.4	0.294	1.54	0.244	1.69	1
DF-SEP545	Lung	Bacterial	Sputum: Acinetobacter baumannii, Candida albicans	2	83	1	3	3	0	1	2	#NULL!	9.85	0.43	0	9.36	91	72	17	85	210	85.6	1.38	7.29	2123	15.39	318.84	1.5	10	17	9850	2.49	15.75	245.3	38.6	31	0.8	1.1	0.4	0	1	0	2	7.43	0.25	0.21	1.04	1.29	1
DF-SEP535	Lung	Bacterial		1	74	1	3	3	1	0	#NULL!	#NULL!	16.3	0.42	0.4	15.45	129	56	5.9	76	360	60.9	1.21	18.81	278.5	1.18	57.48	1.8	7	12	16300	3.92	5.15	639	32.9	16	1.4	1.3	0.4	0	0	0		12.21	0.0105	0.185	1.39	2.19	1
DF-SEP547	Skin/ soft tissue	Bacterial		1	65	1	3	3	0	0	6	#NULL!	14.2	1.36	0.4	12.37	84	320	25.9	55	280	55.3	1.21	2.32	156.5	0.411	194.88	2.2	2	14	14200	9.74	11.14	1383.1	154.1	32	1.5	0.4	0.6	0	1	0	6	4.24	0.0031	0.125	2.94	3.59	1
DF-SEP038	Lung	Bacterial	Stenotrophomonas maltophilia	1	78	1	3	3	1	0	#NULL!	#NULL!	14.97	0.66	0.3	13.95	104	70	24.2	49	335	36.4	1.19	1.4	1080	0.117	32	4.4	8	20	14970	2.96	15.58	443.1	69	19	0.4	0.9	0.6	0	0	0		106.24	0.0081	0.635	0.74	1.32	1
DF-SEP647	Lung	Viral		2	76	1	4	3	1	0	#NULL!	#NULL!	17.82	0.48	0.61	16.72	105	70	35.9	120	233	43.3	1.26	13.39	21054	41.88	269.59	3.5	11	13	17820	3.3	4.8	588.1	28.2	30.1	1.5	2.2	0.6	0	0	0		949.63	0.0658	0.179	0.238	3.2	1
DF-SEP525	Skin/ soft tissue	Bacterial	Staphylococcus aureus	1	70	1	3	3	0	0	16	#NULL!	19.35	2.02	0.7	17.61	65	495	15	47	155	46	1.24	2.55	5671	0.894	104.2	1.8	4	18	19350	9.56	2.65	1849.9	49	28	0.7	1.4	0.68	0	1	0	16	6.91	0.0134	0.24	0.137	1.43	1
DF-SEP029	Biliary tract	Bacterial		1	94	1	3	3	1	0	#NULL!	#NULL!	9.67	0.66	0.6	8.38	122	77	10	125	202	24	1.01	0.3	2653	1.6	42.79	0.7	4	11	9670	4.05	9.7	391.6	38	14	1.3	1.9	0.7	0	0	0		3.4	0.0857	0.209	0.131	3.44	1
DF-SEP512	Digestive tract	Bacterial		1	88	1	3	3	0	0	13	#NULL!	23.65	0.5	0.83	22.3	131	150	50	264	300	43.2	1.42	2.98	2517	0	174.98	3.9	6	13	23650	1.22	7.67	288.5	22.1	28	0.8	3.6	0.8	1	1	0	13	24.93	0.177	0.671	0.044	4.05	1
DF-SEP120	Urinary tract	Bacterial	Escherichia coli	1	81	1	4	3	0	1	#NULL!	12	21.17	0.55	0.54	20.07	118	72	8.6	187	243	37.4	1.45	2.23	1339	22.21	168	2.1	8	19	21170	5.3	4.8	1122	53.9	11	1.2	1.6	0.9	0	1	0	12	17.5	0.0215	0.36	0.0573	0.434	1
DF-SEP562	Lung	Bacterial		2	83	1	3	3	0	0	4	#NULL!	25.87	0.34	2.1	23.36	107	62	20	57	302	27	1.1	0.98	12805	0.357	0	5	6	17	25870	5.73	2.22	1482.4	32.9	18.9	2.1	2.7	0.9	1	1	0	4	9.22	0.0883	0.449	0.238	0.459	1
DF-SEP534	Lung	Fungal	Candida glabrata	1	69	1	3	3	0	1	27	#NULL!	11.7	0.63	0.4	10.64	87	107	12	107	140	50	1.31	4.36	2602	4.1	91.55	1.7	5	15	11700	9.52	2.37	1113.8	26.4	9	0.6	3.6	1	1	1	0	27	3.12	0.0227	2.14	0.017	2.76	1
DF-SEP669	Lung	Viral		1	88	1	3	3	1	0	#NULL!	#NULL!	17.45	1.05	0.56	15.76	121	262	20	120	266	33.6	0.94	2.71	603.2	0.358	67.99	3.2	4	11	17450	3.1	4.4	541	23.8	18.4	1.6	4	1	1	0	0		13.79	0.014	0.0795	0.0681	0.685	1
DF-SEP677	Lung	Bacterial	Sputum: Klebsiella pneumoniae + Acinetobacter baumannii	1	83	1	4	3	0	1	#NULL!	4	30	0.31	0.42	51.49	126	58	17.2	217	225	76.9	1.9	2.56	30.26	0	284.35	2.6	10	20	52270	0.8	9.3	418.2	38.7	16.7	1	2.7	1.04	1	1	0	4	17.97	0.00359	0.0628	0.045	1.84	1
DF-SEP002	Biliary tract	Bacterial		1	88	1	4	3	1	1	#NULL!	#NULL!	6.92	0.45	0.5	5.97	153	66	32.9	223	162	35.6	1.28	17.19	3090	48.13	93.76	2.2	9	11	6920	7.98	8.27	552.2	45.7	36	2	2.4	1.1	1	0	0		3.12	0.0148	0.0659	0.0373	8.08	1
DF-SEP026	Lung	Bacterial	Staphylococcus aureus	1	70	1	3	3	1	0	#NULL!	#NULL!	14.91	0.54	0.2	14.18	92	52	23.2	48	243	38.4	1.16	8.23	1230	0.602	6.7	2	8	16	14910	3.48	9.71	518.9	50.4	26	0.9	2.4	1.21	1	0	0		29.91	0.0741	0.221	0.416	5.75	1
DF-SEP001	Biliary tract	Bacterial	Pseudomonas aeruginosa+Klebsiella pneumoniae	1	80	1	4	3	0	1	#NULL!	26	35.5	1.46	1.3	32.59	115	51.53	273.9	534	213	39.5	1.52	8.18	5755	1.7212	172.12	1.6	12	14	0	4.2	0	615.5	63.1	13	0.5	1.5	1.3	0	1	0	26	8.46	0.0211	0.075	0.0373	4.02	1
DF-SEP065	Digestive tract	Bacterial	Bacteroides fragilis	2	78	1	4	3	0	1	#NULL!	2	10.66	0.73	0.34	9.5	64	30	56.9	224	409	106.5	2.04	9.5	8461	7.22	96.7	2.4	15	30	10660	6.36	11.54	678	78.2	16	0.7	1.7	1.3	0	1	0	2	4.79	0.00748	0.144	0.264	1.09	1
DF-SEP061	Lung	Viral	Human herpesvirus type 8	2	72	1	4	3	0	1	#NULL!	0	0.61	0.59	0	0.02	54	0	215.1	190	243	81.6	1.41	11.2	16587	30.12	142	13.1	24	31	610	8.43	19.94	508.9	132	13	1.3	1	1.32	0	1	0	1	786.2	0.0333	0.131	0.147	1.52	1
DF-SEP540	Lung	Fungal	Candida tropicalis	2	86	1	4	3	0	1	#NULL!	0	10.6	0.76	0.6	9.23	118	112	12.1	70	269	19.2	1.1	1.36	16731	0.83	28.29	9.7	6	26	10600	6.81	20.5	721.9	139.6	30	1.2	0.8	1.4	0	1	0	1	3.96	0.847	3.42	0.132	0.165	1
DF-SEP036	Lung	Fungal		1	89	1	4	3	0	1	#NULL!	1	15.85	0.57	0.1	15.11	63	32	20	187	174	69.7	1.86	2.06	2772	17.37	163.53	5	21	30	15850	2.2	20.57	348.7	71.7	21	0.7	1.9	1.4	0	1	0	1	3.92					1
DF-SEP017	Lung	Viral	Influenza B Virus	2	66	1	4	3	1	0	#NULL!	#NULL!	21.44	0.48	0.4	20.54	96	22	38.9	92	250	78.5	1.46	20.46	6265	83.5	66.2	1.4	10	13	21440	2.94	6.68	630.3	42.1	36	0.6	3.6	1.5	1	0	0		342.19					1
DF-SEP055	Lung	Viral		2	66	1	3	3	1	0	#NULL!	#NULL!	15.19	0.26	0.2	14.69	106	279	7.4	27	406	27.6	1.07	0.66	148.3	0.3	72.65	0.6	3	8	15190	4.36	6.5	662.3	43	17	2.1	4.2	1.8	1	0	1		3.4					1
DF-SEP027	Lung	Bacterial	stenotrophomonas maltophilia	1	74	1	3	3	0	0	#NULL!	3	30.75	0.37	2.2	27.86	126	142	38	59	330	37.8	1.01	6.58	1230	1.5	25.99	1.5	6	11	30750	4.86	2.73	1494.5	40.8	12	1	4.4	1.8	1	1	1	3	22.4					1
DF-SEP041	Lung	Fungal	Candida albicans	1	68	1	3	3	1	0	#NULL!	#NULL!	24.23	0.24	1	22.97	107	166	10	47	162	17.6	1.04	1.15	540.3	0.284	22.55	2.2	4	11	24230	2.09	11.98	506.4	60.7	15	0.7	3	1.81	1	0	1		14.64					1
DF-SEP028	Biliary tract	Bacterial	Klebsiella pneumoniae	2	85	1	3	3	1	0	#NULL!	#NULL!	16.41	0.95	1.1	14.18	150	191	23.3	69	270	26.9	1.14	18.6	534.4	1.18	246.92	0.9	5	14	16410	2.26	16.43	370.9	60.9	16	1.1	3.1	1.9	1	0	1		4.51					1
DF-SEP579	Lung	Bacterial		1	79	1	3	3	1	0	#NULL!	#NULL!	9.37	0.22	0.3	8.85	122	49	20.8	91	118.9	42.7	1.44	6.97	1278	7.23	257.57	4.2	6	18	9370	2.23	7.05	209	14.7	18.1	1.7	3.4	2	1	0	1		31.7					1
DF-SEP501	Lung	Viral	Epstein-Barr virus	1	87	1	3	3	0	0	#NULL!	11	22.74	0.32	0.3	22.15	94	148	10.2	415	280	44.4	1.49	46.94	296	3.96	139.62	3.7	6	17	22740	0.86	5.42	195.6	10.6	9	1.7	6	2	1	1	1	11	1.34					1
DF-SEP053	Lung	Bacterial	Acinetobacter baumannii	1	81	1	3	3	1	1	#NULL!	#NULL!	7.36	1.83	0.5	4.35	87	157	5	130	289	31.2	1.15	4.06	624.8	0.512	27.47	0.6	3	14	6100	9.44	2.81	1368.8	38.5	15	1.7	5.6	2.2	1	0	1		3.96					1
DF-SEP011	Lung	Bacterial		2	91	1	3	3	1	0	#NULL!	#NULL!	17.07	0.79	1.1	15.21	104	287	3.5	46	208	43.7	1.15	2.33	518.4	0.063	87.32	1.3	3	15	17070	8.48	4.79	1447.5	69.3	26	0.8	3.5	2.4	1	0	1		3.12					1
DF-SEP569	Digestive tract	Bacterial	Klebsiella pneumoniae	1	78	1	4	3	1	0	#NULL!	#NULL!	17.82	1.8	4.3	16.61	144	95	29.6	100	195	36.2	1.66	27.72	1113	15.15	0	7.4	13	24	2130	10.67	10.2	482.9	49.3	13.7	0.6	1.2	2.5	0	0	1		6635.83					1
DF-SEP657	Lung	Bacterial		1	93	1	4	3	0	1	#NULL!	10	10.35	0.6	0.66	9.08	146	101	41	153	415	52.2	1.38	3.77	14372	0.484	19.14	1.7	8	13	10350	11	4.2	1759.5	73.9	20.3	1.5	3.4	2.5	1	1	1	10	1.02					1
DF-SEP034	Biliary tract	Bacterial	Klebsiella pneumoniae	2	94	1	3	3	1	0	#NULL!	#NULL!	12.43	0.8	1.87	9.55	77	122	18.5	322	540	41	1.23	4.94	4440	3.53	39.7	1.2	11	13	12430	13.4	9.71	908.6	82.4	20	1.9	2	2.6	0	0	1		7.17					1
DF-SEP046	Biliary tract	Bacterial		2	71	1	4	3	0	1	#NULL!	9	23.16	1.49	0.59	21.03	90	343	6.5	80	270	36.1	1.14	0.98	2596	9.73	0	2.2	15	21	23160	4.86	11.72	1125.6	131.9	21	1.1	2	2.6	0	1	1	9	11.96					1
DF-SEP042	Lung	Fungal	Aspergillus fumigatus	1	74	1	3	3	0	0	7	#NULL!	28.71	1.9	3	23.08	144	205	21	156	191	29.6	1.19	3.39	943.5	0.195	8.98	5	6	14	28710	9.51	7.8	1730.3	113	10	0.9	1.3	2.8	0	1	1	7	1.95					1
DF-SEP624	Lung	Bacterial	Bacteroides fragilis	1	89	1	4	3	1	0	#NULL!	#NULL!	32.29	1.36	0.9	29.9	114	138	8	164	470	32.3	1.3	5.27	7918	34.95	232.44	2.3	5	20	32290	4.8	9.3	1549.9	144.1	15.3	1.7	2	2.8	0	0	1		2.54					1
DF-SEP507	Lung	Bacterial	Group A Streptococcus	1	79	1	3	3	0	1	17	#NULL!	11.64	0.42	0.1	11.09	93	137	11	40	226	49.6	1.35	2.18	1961	9.31	37.56	1.3	6	16	11640	0.77	2.89	89.6	2.6	25	0.6	1	3	0	1	1	17	12.21					1
DF-SEP012	Lung	Fungal		2	92	1	3	3	1	0	#NULL!	#NULL!	11.04	1.1	0.8	9.12	103	387	9.8	52	250	23.5	1.04	4.63	645	0.059	162.5	1.4	2	10	11040	9.77	14.69	1078.6	158.4	18	1.5	6.2	3.8	1	0	1		2.83					1
DF-SEP644	Lung	Bacterial	Human herpesvirus 4（Epstein-Barr virus）	2	79	1	3	3	1	0	#NULL!	#NULL!	10.2	0.8	1.01	8.74	110	259	12	79	245	26.4	1.13	0.89	1245	3.24	34.56	2.3	5	18	10200	12	17	1224	108.1	24.8	1.3	1.9	3.9	0	0	1		0.23					1
DF-SEP572	Lung	Viral		1	70	1	3	3	1	0	#NULL!	#NULL!	11.41	0.98	0.6	9.8	147	157	6.5	77	337	33.8	1.15	1.36	1591	0.951	134.32	1.5	4	10	9200	10.25	12.09	943	114	17.9	0.7	3.8	4.3	1	0	1		3.4					1
DF-SEP071	Lung	Fungal		2	85	1	3	3	1	0	#NULL!	#NULL!	29.88	1.7	4.44	23.72	50	218	24.4	218	312	53.9	1.72	4.61	30928	174	111	0.8	7	20	29880	3.93	10.43	1174.3	122.5	25	0.6	2.5	4.4	1	0	1		16.43					1
DF-SEP003	Biliary tract	Bacterial	klebsiella pneumoniae	2	85	1	3	3	0	0	7	#NULL!	14.88	0.33	0.71	13.8	104	225	11.8	347	266	44.8	1.28	3.87	4019	15.5	0	4	10	18	14880	6.1	4.54	907.7	41.2	8	0.6	1	4.5	0	1	1	7	15.6					1
DF-SEP595	Lung	Bacterial	Legionella pneumophila	1	80	1	4	3	1	1	#NULL!	#NULL!	22.8	1.9	1.2	19.7	114	247	30.8	103	175	38	1.43	0.5	1390	38.57	0	2.54	11	23	22800	5.4	7.1	1231.2	87.4	16.6	1.6	6	5.2	1	0	1		12.21					1

## Sheet: Healthy control
Name	Gender	Age	Classification(1=healthy control)	classification(1=healthy control)	Progsis(0=dead,1=alive)	WBC ( /μL)	Lym	Mo	Neu	Hb	Platelets ( /μL)	Bilirubin (μmol/L)	Creatinine (μmol/L)	Oxygen index	APTT	INR	D - dimer	BNP	PCT (ng/mL)	CRP (mg/L)	Lactate (mmol/L)	SOFA	APACHEII	CD45	PBMC %CD45(WBC)	B %PBMC	PBMC	B	Bregs %B	Breg ( /μL)	Plasma IL-10（pg/ml）	T cell IL-10 %(Med)	T cell IL-10 %(PIB)	IL-10 Breg % Med	IL-10 Breg %(PIB)	filter_$
DF-SEP663	1	66	1	1	1	4.65	1.6	0.2	3	139	170	8	52	462	23.5	1.02	0.32	56	0.01	2	0.2	0	8	4650	10	5.4	465	25.1	5.3	1.3	1.65	0.0338	0.383	0.321	4.55	1
DF-SEP664	1	66	1	1	1	8.3	2.1	0.5	5.4	160	151	6	46	436	24.6	1.2	0.75	45	0.32	1.56	0.6	0	8	8300	16	8.8	1328	116.9	11	12.9	1.02	0.031	0.205	0.0935	3.01	1
DF-SEP665	2	66	1	1	1	6	2.2	0.4	2.89	149	169	5	58	451	22.5	0.98	0.54	35	0.25	3.45	0.4	0	8	6000	39	4.2	2340	98.3	5.2	5.1	1.34	0.0229	0.1	1.95	2.18	1
DF-SEP666	1	65	1	1	1	4.56	1.59	0.25	1.65	170	189	7.6	49	432	23.4	1.26	0.36	100	0.54	2.71	0.5	0	8	4560	20	7.2	912	65.7	14	9.2	1.02	0.0156	0.0964	0.24	1.88	1
DF-SEP667	1	68	1	1	1	5.65	1.56	0.34	3.21	133	201	8.5	69	425	25	1.18	0.4	59	0.33	5.64	0.7	0	8	5650	29	7	1638.5	114.7	9.5	10.9	0.69	0.0226	0.105	0.321	1.88	1
DF-SEP668	2	66	1	1	1	5.79	1.62	0.28	1.67	140	185	8	87	419	24.9	1.3	0.26	205	0.064	3.2	0.9	0	8	5790	35	8.7	2026.5	176.3	13	22.9	0.34	0.0354	0.117	0.629	7.11	1
DF-SEP671	1	68	1	1	1	6.4	1.8	0.3	4.3	153	168	8	62	432	26.3	0.94	0.025	325	0.023	3.24	0.2	0	8	6400	17	8.1	1088	88.1	9.6	8.5	0.34	0.0567	0.279	0.568	3.97	1
DF-SEP672	2	75	1	1	1	7.9	2.3	0.4	4.7	123	282	7	71	415	25.6	0.9	0.016	246	0.015	2.53	0.4	0	8	7900	48	1	2792	37.5	2	0.8	30.92	0.156	0.101	0.346	2.39	1
DF-SEP673	1	69	1	1	1	10	2.2	0.4	7.6	125	240	9	78	432	28.4	1.02	0.041	159	0.024	4.1	0.3	0	8	10000	29	1.2	2900	34.8	16	5.6	3.68	0.0364	0.0441	0.545	8.32	1
DF-SEP674	2	68	1	1	1	4.7	1.5	0.4	2.8	130	189	5	81	425	27.6	1.21	0.034	418	0.017	3.12	0.2	0	8	4700	38	7.9	1786	141.1	9.8	13.8	1.34	0.0126	0.0813	0.0688	4.25	1
DF-SEP675	1	71	1	1	1	4.5	1.2	0.4	2.2	162	172	10	69	416	25.8	0.89	0.029	379	0.025	2.35	0.6	0	8	4500	24	4.2	1080	45.4	5.5	2.5	0.69	0.051	0.127	0.629	4.19	1
DF-SEP676	2	70	1	1	1	4.2	1.3	0.2	2.4	123	221	7	81	456	28.1	1.12	0.018	316	0.038	3.2	0.4	0	8	4200	40	11	1680	184.8	11	20.3	0.69	0.00597	0.0328	1.73	7.94	1
DF-SEP680	2	80	1	1	1	6.2	1.5	0.2	4.5	156	257	14	95	415	24.2	1.01	0.04	230.5	0.012	2.25	0.2	0	9	6200	33	7.1	2046	145.3	6.3	9.2	0.69	0.0318	0.06	0.318	4.08	1
DF-SEP681	2	84	1	1	1	3.8	1	0.2	2.6	140	161	10	74	402	22.5	1.2	0.03	450.6	0.02	3	0.5	0	9	3800	34	1.2	1292	15.5	2.2	0.3	1.02	0.00611	0.09	0.0905	2.23	1
DF-SEP682	2	84	1	1	1	7.1	1.4	0.2	5.5	141	124	9	82	410	25	1.03	0.035	350	0.014	2.5	0.4	1	9	7100	24	5.2	1704	88.6	5.8	5.1	2.54	0.0209	0.2	1.947	5.88	1
DF-SEP683	1	78	1	1	1	3.8	1.5	0.2	2.1	155	164	5	100	435	24.2	0.99	0.028	241	0.02	3	0.3	0	9	3800	48	5.6	1824	102.1	17	17.4	1.34	0.0136	0.29	4.327	7.04	1
DF-SEP684	1	87	1	1	1	10	0.9	0.3	8.8	102	161	8	69	417	23	1.26	0.04	156	0.018	3.5	0.6	0	9	10000	11	2.5	1100	27.5	1.8	0.5	3.96	0.0206	0.31	4.883	1.9	1
DF-SEP685	2	84	1	1	1	3.8	1.4	0.2	2.2	138	154	7.8	84	406	24.5	1.08	0.05	56	0.2	5.1	0.4	0	9	3800	42	4.6	1596	73.4	13	9.5	1.02	0.0374	0.07	0.632	4.56	1
DF-SEP686	1	85	1	1	1	3.9	0.6	0.1	3.2	142	162	9	91	415	22.4	1.01	0.015	301	0.032	4.5	0.3	0	9	3900	9.4	5.6	366.6	20.5	1.7	0.3	3.4	0.0587	0.1	0.571	8.09	1
DF-SEP687	2	86	1	1	1	10.6	1.1	0.4	9	136	241	10	74	432	29.2	1.28	0.015	87	0.04	3	0.2	0	9	10600	11	5	1166	58.3	1	0.6	1.95	0.158	0.19	0.349	1.98	1
DF-SEP688	2	86	1	1	1	4.5	1	0.3	2.5	123	150	8	91	408	25.6	1	0.014	156	0.03	4	0.4	0	9	4500	41	4.5	1845	83	5	4.2	0.54					1
DF-SEP689	2	82	1	1	1	4	1	0.2	0.8	141	107	7	79	405	23.1	0.98	0.039	75	0.04	2.45	0.1	0	9	4000	13	6.5	520	33.8	3.4	1.1	0.98					1

## Sheet: Breg ROC
	Sensitivity%	Specificity%	Likelihood ratio	Sensitivity-（1-Specificity）
< 0.07	2.857	100		101.857
< 0.15	5.714	100		104.714
< 0.25	14.29	100		113.29
< 0.35	20	100		119
< 0.45	22.86	100		121.86
< 0.55	25.71	100		124.71
< 0.7	28.57	100		127.57
< 0.85	31.43	100		130.43
< 0.95	31.43	95.65	7.229	126.08
< 1.05	42.86	95.65	9.857	137.51
< 1.15	45.71	95.65	10.51	140.36
< 1.25	48.57	91.3	5.586	138.87
< 1.35	54.29	86.96	4.162	140.25
< 1.45	57.14	86.96	4.381	143.1
< 1.55	62.86	86.96	4.819	148.82
< 1.65	65.71	86.96	5.038	151.67
< 1.8	68.57	86.96	5.257	154.53
< 1.95	71.43	78.26	3.286	148.69
< 2.1	74.29	69.57	2.441	142.86
< 2.3	74.29	65.22	2.136	138.51
< 2.45	74.29	56.52	1.709	129.81
< 2.55	74.29	52.17	1.553	125.46
< 2.65	77.14	52.17	1.613	128.31
< 2.85	82.86	47.83	1.588	129.69
< 3.05	82.86	43.48	1.466	125.34
< 3.25	82.86	39.13	1.361	120.99
< 3.45	85.71	34.78	1.314	119.49
< 3.55	85.71	30.43	1.232	115.14
< 3.7	91.43	26.09	1.237	116.52
< 3.9	91.43	21.74	1.168	112.17
< 4.1	91.43	17.39	1.107	107.82
< 4.3	91.43	13.04	1.051	103.47
< 4.65	94.29	13.04	1.084	106.33
< 5.25	97.14	13.04	1.117	109.18
< 5.8	97.14	8.696	1.064	104.836
< 6.1	100	4.348	1.045	103.348

## Sheet: SOFA ROC
	Sensitivity%	Specificity%	Likelihood ratio	Sensitivity-（1-Specificity）
> 2.5	94.29	4.348	0.9857	97.638
> 3.5	91.43	17.39	1.107	107.82
> 4.5	88.57	34.78	1.358	122.35
> 5.5	82.86	52.17	1.732	134.03
> 6.5	54.29	56.52	1.249	109.81
> 7.5	51.43	65.22	1.479	115.65
> 8.5	42.86	73.91	1.643	115.77
> 9.5	42.86	78.26	1.971	120.12
> 10.5	34.29	82.61	1.971	115.9
> 11.5	28.57	95.65	6.571	123.22
> 12.5	20	95.65	4.6	114.65
> 13.5	20	100		119
> 14.5	14.29	100		113.29
> 18	5.714	100		104.714
> 22.5	2.857	100		101.857

## Sheet: APACHE II ROC
	Sensitivity%	Specificity%	Likelihood ratio	Sensitivity-（1-Specificity）
> 10.5	100	8.696	1.095	107.696
> 11.5	97.14	30.43	1.396	126.57
> 12.5	97.14	34.78	1.49	130.92
> 13.5	91.43	52.17	1.912	142.6
> 14.5	80	65.22	2.3	144.22
> 15.5	74.29	69.57	2.441	142.86
> 16.5	65.71	73.91	2.519	138.62
> 17.5	51.43	73.91	1.971	124.34
> 18.5	45.71	91.3	5.257	136.01
> 19.5	42.86	91.3	4.929	133.16
> 20.5	34.29	100		133.29
> 22	31.43	100		130.43
> 23.5	22.86	100		121.86
> 24.5	20	100		119
> 25.5	17.14	100		116.14
> 28	11.43	100		110.43
> 30.5	5.714	100		104.714
> 32	2.857	100		101.857
